# Supplementary material for: Rapid Simultaneous Testing of Multiple Antibiotics by the MALDI-TOF MS Direct-on-Target Microdroplet Growth Assay
Source: Diagnostics (Basel). 2021 Sep 29;11(10):1803. doi: 10.3390/diagnostics11101803 (PMC8534412; doi:10.3390/diagnostics11101803)
Supplement: Supplementary file 1 [file diagnostics-11-01803-s001.zip]

Archive with 1 entries (1 files):
- diagnostics-1390270-supplementary.pdf
